# Supplementary material for: Targeting Signaling Excitability in Cervical and Pancreatic Cancer Cells Through Combined Inhibition of FAK and PI3K
Source: Int J Mol Sci. 2025 Mar 26;26(7):3040. doi: 10.3390/ijms26073040 (PMC11988430; doi:10.3390/ijms26073040)
Supplement: Supplementary file 1 [file ijms-26-03040-s001.zip]

Archive with 1 entries (1 files):
- ijms-3538982-supplementary.pdf
